# Supplementary material for: Off-the-Shelf, Immune-Compatible Human Embryonic Stem Cells Generated Via CRISPR-Mediated Genome Editing
Source: Stem Cell Rev Rep. 2021 Jan 9;17(3):1053–67. doi: 10.1007/s12015-020-10113-7 (PMC8166669; doi:10.1007/s12015-020-10113-7)
Supplement: Supplementary file 8 — (XLSX 13 kb) [file 12015_2020_10113_MOESM8_ESM.xlsx]

## Sheet: Sheet1
sgRNA primer for IVT
Name	Sequence (5'→3')
B2M-gx19F	GAAATTAATACGACTCACTATAGAGTAGCGCGAGCACAGCTAGTTTTAGAGCTAGAAATAGCAAG
A02A24-gx19F	GAAATTAATACGACTCACTATAGCCCTCGTCCTGCTACTCTCGTTTTAGAGCTAGAAATAGCAAG
A03-gx19F	GAAATTAATACGACTCACTATAGCCCTCCTCCTGCTACTCTCGTTTTAGAGCTAGAAATAGCAAG
A31A33-gx19F	GAAATTAATACGACTCACTATAGCAGCGACGCCGCGAGCCAGGTTTTAGAGCTAGAAATAGCAAG
SNU31-A33-gx19F	GAAATTAATACGACTCACTATAGCCCTCCTCCTGCTACTCTTGTTTTAGAGCTAGAAATAGCAAG
B35B58-gx19F	GAAATTAATACGACTCACTATAGGTCCTCCTGCTGCTCTGGGGTTTTAGAGCTAGAAATAGCAAG
B44B54-gx19F	GAAATTAATACGACTCACTATAGCTCCTCCTGCTGCTCTGGGGTTTTAGAGCTAGAAATAGCAAG
CHA-B-gx19F	GAAATTAATACGACTCACTATAGGTTGTGGTCATCGGAGCTGGTTTTAGAGCTAGAAATAGCAAG
H9-D-gx19F	GAAATTAATACGACTCACTATAGCTGAACGGCCAGGAAGAGAGTTTTAGAGCTAGAAATAGCAAG
CHA15-D04-gx19F	GAAATTAATACGACTCACTATAGACTGTCAGAGCTGCCATGCGTTTTAGAGCTAGAAATAGCAAG
CHA15-D13-gx19F	GAAATTAATACGACTCACTATAGCTGAACGGCCAGGAAGAGAGTTTTAGAGCTAGAAATAGCAAG
SNU31-D04-gx19F	GAAATTAATACGACTCACTATAGCTTCTCTTCCTGGCCGTTCGTTTTAGAGCTAGAAATAGCAAG
SNU31-D13-gx19F	GAAATTAATACGACTCACTATAGCTTCTCTTCCTGGCCATTCGTTTTAGAGCTAGAAATAGCAAG
CHA6-D-gx19F	GAAATTAATACGACTCACTATAGGATGCTGGAAACAGTTCCTGTTTTAGAGCTAGAAATAGCAAG
R	AAAAAAGCACCGACTCGGTGCCACTTTTTCAAGTTGATAACGGACTAGCCTTATTTTAACTTGCTATTTCTAGCTCTAAAAC
Primers for targeted deep sequencing
Target cell	Target gene	Forward (5'→3')	Reverse (5'→3')	Forward (5'→3')	Reverse (5'→3')
SNU31	HLA-A*24	AAGGCGGTGTATGGATTGGG	CACTTTCCCTGTCTCCTCGTC	ACACTCTTTCCCTACACGACGCTCTTCCGATCTATTGGGTGTCGGGTTTCCAG	GTGACTGGAGTTCAGACGTGTGCTCTTCCGATCTCCCTTGCTTCTCCCCGCA
	HLA-A*33		GGTTGTAGTAGCCGCGCAG
	HLA-B	CCCCATTTCCCACTCCCATT	AGCGCTGATCCCATTTTCCT	ACACTCTTTCCCTACACGACGCTCTTCCGATCTAGAAGCCAATCAGTGTCGCC	GTGACTGGAGTTCAGACGTGTGCTCTTCCGATCTTCGCTCCTCCCCACAGAG
	HLA-DRB1*04	TCAACCAGTAAAAGGCAGACC	CACAGACAGCAGGTGACCC	ACACTCTTTCCCTACACGACGCTCTTCCGATCTCCTCCTGGTCTGCTCTGTGA	GTGACTGGAGTTCAGACGTGTGCTCTTCCGATCTGTCAGGCTTGGGTGCTCC
	HLA-DRB1*13	ACCTTGGATTTGAACCAGGCA	AGGCCCATACACTTCTCCTCT	ACACTCTTTCCCTACACGACGCTCTTCCGATCTCTTCAAAGACCCAGCCCCTG	GTGACTGGAGTTCAGACGTGTGCTCTTCCGATCTCTTGTCACGCTTGGGTGCTC
H9	HLA-A*02	GATACTCACGACGCGGACC	GGGGATGAGAGGTCGTGAC	ACACTCTTTCCCTACACGACGCTCTTCCGATCTGAAGCCAATCAGTGTCGTCG	GTGACTGGAGTTCAGACGTGTGCTCTTCCGATCTCGTTGCTTCTCCCCACAGA
	HLA-A*03	AAGGCGGTGTATGGATTGGG	TGACTGGGCCTTCACATTCC	ACACTCTTTCCCTACACGACGCTCTTCCGATCTTGTTCTAAAGCCCGCACGCA	GTGACTGGAGTTCAGACGTGTGCTCTTCCGATCTCTGAGACCTGCCCGACCCTC
	HLA-B*35	AGAGCCTTGTCTGCATTGGG	CTGTGTGTTCCGGTCCCAAT	ACACTCTTTCCCTACACGACGCTCTTCCGATCTCATTGGGTGTCGGATATCTAGAG	GTGACTGGAGTTCAGACGTGTGCTCTTCCGATCTGCCATTTCCCTCCCGACC
	HLA-B*44	ACGGGGCTCTCAGGGTCTCAGGC	GTAGTAGCGGAGCGCGGTGC	ACACTCTTTCCCTACACGACGCTCTTCCGATCTCATTGGGTGTCGGGTGTCTAGAG	GTGACTGGAGTTCAGACGTGTGCTCTTCCGATCTCCCTCTCTCCTCCCCACAG
	HLA-DRB1	TGGCATTGTTGTCTCCAGGT	TGCAGATTCAGACCGTGCTC	ACACTCTTTCCCTACACGACGCTCTTCCGATCTCTCCTGGTCTGCTCTGTGAG	GTGACTGGAGTTCAGACGTGTGCTCTTCCGATCTCTTGTCACGCTTGGGTGCTC
	B2M	GCCGATGTACAGACAGCAAA	TCGACGCCCTAAACTTTGTC	ACACTCTTTCCCTACACGACGCTCTTCCGATCTATATAAGTGGAGGCGTCGCG	GTGACTGGAGTTCAGACGTGTGCTCTTCCGATCTGAAGTCACGGAGCGAGAGAG
CHA15	HLA-A*31	CTTTTCTCCCTCTCCCAACC	GATGTAATCCTTGCCGTCGT	ACACTCTTTCCCTACACGACGCTCTTCCGATCTATTTCACCACATCCGTGTCC	GTGACTGGAGTTCAGACGTGTGCTCTTCCGATCTCTTCACATTCCGTGTCTCCT
	HLA-A*33				GTGACTGGAGTTCAGACGTGTGCTCTTCCGATCTCTTCACATTCCGTGTGTTCC
	HLA-B*44	GGATGAGGGGTCATATCTC	ACCACCAAGGTGATACATCC	ACACTCTTTCCCTACACGACGCTCTTCCGATCTCTTCCTTTCCCAGAGCCG	GTGACTGGAGTTCAGACGTGTGCTCTTCCGATCTGCTGCTTCCCAGTAATGAG
	HLA-B*46	GGATGAGGGGTCATATCTG	ACCATCAAGGCGATACATCT	ACACTCTTTCCCTACACGACGCTCTTCCGATCTCCTCCTTTCCCAGAGCCA
	HLA-DRB1*04	GGCCAGAGCCTAGGTTTA	TGGAGCCCACAGACAGCA	ACACTCTTTCCCTACACGACGCTCTTCCGATCTTCCAGGCAGCATTGAAGTCA	GTGACTGGAGTTCAGACGTGTGCTCTTCCGATCTGCTGCTCACTCCATTCCACT
	HLA-DRB1*13	GGTCAGAGCCTGGGTTTG	GCAGGCGAGACTGCTTCT
CHA6	HLA-A*02	CTTTTCTCCCTCTCCCAACC	GGATTCCTCTCCCTCAGGAC	ACACTCTTTCCCTACACGACGCTCTTCCGATCTACCGTCCAGAGGATGTATGG	GTGACTGGAGTTCAGACGTGTGCTCTTCCGATCTGGTATCTGCGGAGCCACTC
	HLA-B*38	AGGACCAAACTCAGGACACC	CCATCAAGGTGATACATCCG	ACACTCTTTCCCTACACGACGCTCTTCCGATCTCCTCCTTTCCCAGAGCCA	GTGACTGGAGTTCAGACGTGTGCTCTTCCGATCTGCTGCTTCCCAGTAATGAT
	HLA-B*40	AGGACCAAACTCAGGACACT	CCATCAAGGTGATACATCCA	ACACTCTTTCCCTACACGACGCTCTTCCGATCTCCTCCTTTCCCAGAGCCG	GTGACTGGAGTTCAGACGTGTGCTCTTCCGATCTGCTGCTTCCCAGTAATGAG
	HLA-DRB1*09	GGCCAGAGCCTAGGTTTA	GCAGGCATGATTGCTTCC	ACACTCTTTCCCTACACGACGCTCTTCCGATCTTCCAGGCAGCATTGAAGTCA	GTGACTGGAGTTCAGACGTGTGCTCTTCCGATCTGCTGCTCACTCCATTCCACT
	HLA-DRB1*11	GGTCAGAGCCTGGGTTTG	GCAGGCGAGACTGCTTCT
Primers for RT-qPCR
Target gene	Forward (5'→3')	Reverse (5'→3')
HLA-B*35	GTATTTCTACACCGCCATGTCC	TGTCGAACCTCACGAACTGG
HLA-B*44	ACACAGACTTACCGAGAGAA	GTAGGCGTCCTGGTCATA
HLA-DRB1	TAAGAGGGAGTGTCATTT	TCCTCCTGGTTATAGAAG
B2M (RTPrimerDB ID 7928)	GACTTGTCTTTCAGCAAGGA	ACAAAGTCACATGGTTCACA
ACTB	ATCTGGCACCACACCTTCTAC	GCGTACAGGGTAGCACAGC
POU5F1	AGAAGAGGATCACCCTGGGAT	AGAACCACACTCGGACCACAT
NANOG	CCTGAAGACGTGTGAAGATGAG	GCTCATTAGGCTCCACCATAC
SOX2	AGAAGAGGAGAGAGAAAGAAAGGGAGAGA	GAGAGAGGCAAACTGGAATCAGGATCAAA
DNMT3B	GCTCACAGGGCCCGATACTT	GCAGTCCTGCAGCTCGAGTTTA
ZIC3	CAAAGTGTGCGACAAGTCCTACA	GGGAGGAATCTGACCCTTGAG
REX1	CAGATCCTAAACAGCTCGCAG	GCGTACGCAAATTAAAGTCCA
